# Supplementary material for: Exogenously Applied Cyclitols and Biosynthesized Silver Nanoparticles Affect the Soluble Carbohydrate Profiles of Wheat (Triticum aestivum L.) Seedling
Source: Plants (Basel). 2023 Apr 12;12(8):1627. doi: 10.3390/plants12081627 (PMC10145852; doi:10.3390/plants12081627)
Supplement: Supplementary file 1 [file plants-12-01627-s001.zip]

Archive with 1 entries (1 files):
- plants-2283905-supplementary.pdf
